# Supplementary material for: Study of Polonium (210Po) Activity Concentration in Fruit Wines Derived from Different Locations in Poland
Source: Molecules. 2023 Jan 3;28(1):438. doi: 10.3390/molecules28010438 (PMC9824190; doi:10.3390/molecules28010438)
Supplement: Supplementary file 1 [file molecules-28-00438-s001.zip]

Archive with 1 entries (1 files):
- molecules-2125931-supplementary.pdf
